# Supplementary material for: Plasma Amino Acid Concentrations in Patients with Alcohol and/or Cocaine Use Disorders and Their Association with Psychiatric Comorbidity and Sex
Source: Biomedicines. 2022 May 14;10(5):1137. doi: 10.3390/biomedicines10051137 (PMC9138967; doi:10.3390/biomedicines10051137)
Supplement: Supplementary file 1 [file biomedicines-10-01137-s001.zip]

Archive with 1 entries (1 files):
- biomedicines-1624115-supplementary.pdf
